# Supplementary material for: Early detection of multiple cancers: the era of methylation-based liquid biopsy
Source: Front Oncol. 2026 Jun 17;16:1850041. doi: 10.3389/fonc.2026.1850041 (PMC13318775; doi:10.3389/fonc.2026.1850041)
Supplement: Supplementary file 1 [file Table1.xlsx]

## Sheet: Locus-Specific Methylation Assays
Bisulfite-Based Quantitative Locus-Specific Methylation Detection Techniques

## Sheet: Genome-Wide Methylation Profiling
Genome-Wide and Targeted Methylation Profiling Techniques
